# Supplementary material for: ﻿Amazoboea, a new genus of Darwin wasps (Hymenoptera, Ichneumonidae) from western Amazonia
Source: Zookeys. 2025 Oct 1;1254:207–15. doi: 10.3897/zookeys.1254.168429 (PMC12508759; doi:10.3897/zookeys.1254.168429)
Supplement: XML Treatment for Amazoboea selva [file zookeys.1254.168429-treatment2.xml]

<!DOCTYPE tp:taxon-treatment
  PUBLIC "-//TaxonX//DTD Taxonomic Treatment Publishing DTD v0 20100105//EN" "tax-treatment-NSO.dtd">
<tp:taxon-treatment xmlns:tp="http://www.plazi.org/taxpub"><tp:treatment-meta><kwd-group><label>Taxon classification</label><kwd>
                <named-content content-type="kingdom">Animalia</named-content>
              </kwd><kwd>
                <named-content content-type="order">Hymenoptera</named-content>
              </kwd><kwd>
                <named-content content-type="family">Ichneumonidae</named-content>
              </kwd></kwd-group><mixed-citation publication-type="journal"><person-group><name><surname>Sääksjärvi</surname><given-names>Ilari E.</given-names></name><name><surname>Broad</surname><given-names>Gavin R.</given-names></name><name><surname>Veijalainen</surname><given-names>Anu</given-names></name><name><surname>Österman</surname><given-names>Emil M.</given-names></name><name><surname>Kaunisto</surname><given-names>Kari M.</given-names></name></person-group><article-title>﻿<italic><tp:taxon-name><tp:taxon-name-part taxon-name-part-type="genus" reg="Amazoboea">Amazoboea</tp:taxon-name-part></tp:taxon-name></italic>, a new genus of Darwin wasps (<tp:taxon-name><tp:taxon-name-part taxon-name-part-type="order">Hymenoptera</tp:taxon-name-part></tp:taxon-name>, <tp:taxon-name><tp:taxon-name-part taxon-name-part-type="family">Ichneumonidae</tp:taxon-name-part></tp:taxon-name>) from western Amazonia</article-title><source>Zookeys</source><day>01</day><month>10</month><year>2025</year><volume>1254</volume><fpage>207</fpage><lpage>215</lpage><pub-id pub-id-type="doi">10.3897/zookeys.1254.168429</pub-id></mixed-citation></tp:treatment-meta><tp:nomenclature><label>﻿</label><tp:taxon-name><object-id xmlns:xlink="http://www.w3.org/1999/xlink" content-type="arpha" xlink:type="simple">8360C391-753F-5482-B0DF-47AC3D7A1B12</object-id>
              <tp:taxon-name-part taxon-name-part-type="genus" reg="Amazoboea">Amazoboea</tp:taxon-name-part>
              <tp:taxon-name-part taxon-name-part-type="species" reg="selva">selva</tp:taxon-name-part>
              <object-id xmlns:xlink="http://www.w3.org/1999/xlink" content-type="zoobank" xlink:type="simple">https://zoobank.org/38231D0E-67A7-4912-900D-1524B1002245</object-id>
            </tp:taxon-name><tp:taxon-authority>Broad &amp; Sääksjärvi</tp:taxon-authority><tp:taxon-status xmlns:xlink="http://www.w3.org/1999/xlink" xlink:type="simple">sp. nov.</tp:taxon-status><xref ref-type="fig" rid="F1">Figs 1</xref><xref ref-type="fig" rid="F2">, 2</xref><xref ref-type="fig" rid="F3">, 3</xref><xref ref-type="fig" rid="F4">, 4</xref></tp:nomenclature><tp:treatment-sec sec-type="material" id="SECID0EZNAC"><title>Material examined.</title><p><bold><italic>Holotype</italic>.</bold> Ecuador • ♀; Dept. Orellana, Onkone Gare; <named-content xmlns:xlink="http://www.w3.org/1999/xlink" content-type="dwc:verbatimCoordinates" xlink:type="simple"><named-content content-type="geo-json" specific-use="{&#34;type&#34;:&#34;Point&#34;,&#34;coordinates&#34;:[-76.453000,-0.657139]}" id="NCID0EHOAC" xlink:type="simple">0°39′25.7″S, 76°27′10.8″W</named-content></named-content>; alt. 216 m; 10. Oct. 1994; T. L. Erwin et al. leg.; canopy fog; Lot# 944 (<named-content xmlns:xlink="http://www.w3.org/1999/xlink" content-type="dwc:institutional_code" xlink:title="National Museum of Natural History, Smithsonian Institution" xlink:href="http://grbio.org/institution/smithsonian-institution-national-museum-natural-history-0" xlink:type="simple">USNM</named-content>).</p></tp:treatment-sec><tp:treatment-sec sec-type="description" id="SECID0EQOAC"><title>Description.</title><p>Female: whole insect, see Fig. <xref ref-type="fig" rid="F1">1</xref>. Fore wing length 4.59 mm, body length 6.74 mm, excluding ovipositor. <bold><italic>Head</italic>.</bold> Antenna with 30 flagellomeres (left antenna broken). Head, including mandibles, mostly punctate, punctures larger, more dispersed on frons, lacking on occiput and upper vertex; face and frons, including ocellar area, finely coriaceous, remainder of head shiny (Fig. <xref ref-type="fig" rid="F2">2</xref>). Clypeus 2.2× as wide as high. Malar space 0.7× basal width of mandible. Lower face ~1.7× as wide as medially high. Margins of antennal sockets raised. Occipital carina posterior to hind ocellus by 4.2× maximum diameter of ocellus, ocellar–ocular distance 1.5× maximum diameter of lateral ocellus. Scape a little longer than wide, truncate ~50° from transverse. <bold><italic>Mesosoma</italic>.</bold> Pronotum shiny with fine, sparse punctures. Mesoscutum, mesopleuron, metapleuron shiny, punctate, punctures separated by ~3× puncture diameter, speculum of mesopleuron impunctate. Median section of transverse carina of mesosternum present. Coxae shiny, unsculptured although with faint microsculpture on anterior surfaces. Hind femur punctate, slightly coriaceous. Mid and hind medialtibial spurs ~1.3× as long as lateral. Inner hind tibial spur 0.4× length of hind basitarsus. Propodeum coarsely rugose-punctate, rugae high medially, where merging into lateromedian longitudinal and posterior transverse carinae (Figs <xref ref-type="fig" rid="F3">3</xref>, <xref ref-type="fig" rid="F4">4</xref>). <bold><italic>Metasoma</italic>.</bold> Metasomal tergite I shiny, rugose, areas lateral of lateromedian longitudinal carina with high rugae / longitudinal, coarse striae; low transverse striae traversing area between lateromedian longitudinal carinae, ~1.8× as long as posteriorly wide. Tergite II with strong rugae (mix of transverse and longitudinal) over anterior ~0.7, with coriaceous background sculpture, fading to coriaceous posteriorly (Fig. <xref ref-type="fig" rid="F3">3</xref>), ~0.8× as long as posteriorly wide; tergites III+ coriaceous, progressively less sculptured towards posterior. Ovipositor sheaths ~1.5× as long as hind tibia, 0.6× length of fore wing. Other morphological characters as in generic description.</p><p><bold><italic>Colour pattern</italic></bold>: head black with white face (except black area below antennae), malar space, lower gena, mandibles (except teeth black) and inner orbits up to level of anterior ocellus. Mesosoma entirely dull orange, paler on anterior part of pronotum. Metasoma black except for narrow pale brown posterior edge to tergite 2 and pale brown thyridia; sclerotized parts of sternites black, membranous areas white, hypopygium black with broad, apical pale rim. Legs with coxae white, hind coxa with broadly brown anterior surface; fore trochanter and trochantellus white, remainder of leg pale orange; mid trochanter mostly brown, remainder of leg pale orange with brown tarsus; hind leg dark brown with black femur, tibia white proximally, pale brown medially. Ovipositor sheath whitish brown with narrow white tip; ovipositor whitish brown. Wings hyaline, pterostigma yellowish brown.</p><p><bold>Male</bold>: unknown.</p></tp:treatment-sec><tp:treatment-sec sec-type="etymology" id="SECID0ECAAE"><title>Etymology.</title><p>The specific name is derived from the Spanish word “<tp:taxon-name><tp:taxon-name-part taxon-name-part-type="genus" reg="Amazoboea"/><tp:taxon-name-part taxon-name-part-type="species" reg="selva">selva</tp:taxon-name-part></tp:taxon-name>”, meaning rainforest in South America. The specific name also refers to Selva, the beloved and always happy Australian labradoodle of the first author of this article.</p></tp:treatment-sec><tp:treatment-sec sec-type="remarks" id="SECID0ERAAE"><title>Remarks.</title><p>Host unknown. The mesosoma of <italic><tp:taxon-name><tp:taxon-name-part taxon-name-part-type="genus" reg="Amazoboea">A.</tp:taxon-name-part> <tp:taxon-name-part taxon-name-part-type="species" reg="selva">selva</tp:taxon-name-part></tp:taxon-name></italic> is elongate and appears adapted to emerging from woody substrate. The only known specimen of the genus was collected by canopy fogging (Terry L. Erwin et al. leg.) in Dept. Orellana, Onkone Gare, Ecuador.</p></tp:treatment-sec><tp:treatment-sec><!--Section generated to contain objects referenced in tp:taxon-treatment.--><fig id="F1" position="float" orientation="portrait"><object-id xmlns:xlink="http://www.w3.org/1999/xlink" content-type="doi" xlink:type="simple">10.3897/zookeys.1254.168429.figure1</object-id><object-id xmlns:xlink="http://www.w3.org/1999/xlink" content-type="arpha" xlink:type="simple">2DFA29A6-375A-54E2-8DF2-DBE520A731B8</object-id><label>Figure 1.</label><caption><p>Habitus of the holotype female <italic><tp:taxon-name><tp:taxon-name-part taxon-name-part-type="genus" reg="Amazoboea">Amazoboea</tp:taxon-name-part> <tp:taxon-name-part taxon-name-part-type="species" reg="selva">selva</tp:taxon-name-part></tp:taxon-name></italic> sp. nov., lateral view.</p></caption><graphic xmlns:xlink="http://www.w3.org/1999/xlink" xlink:href="zookeys-1254-207_article-168429__-g001.jpg" position="float" orientation="portrait" xlink:type="simple" id="oo_1428340.jpg"><uri content-type="original_file" xlink:type="simple">https://binary.pensoft.net/fig/1428340</uri></graphic></fig><fig id="F2" position="float" orientation="portrait"><object-id xmlns:xlink="http://www.w3.org/1999/xlink" content-type="doi" xlink:type="simple">10.3897/zookeys.1254.168429.figure2</object-id><object-id xmlns:xlink="http://www.w3.org/1999/xlink" content-type="arpha" xlink:type="simple">00F299BF-6D31-5A08-A75E-3D82B84FC114</object-id><label>Figure 2.</label><caption><p>Face of the holotype female <italic><tp:taxon-name><tp:taxon-name-part taxon-name-part-type="genus" reg="Amazoboea">Amazoboea</tp:taxon-name-part> <tp:taxon-name-part taxon-name-part-type="species" reg="selva">selva</tp:taxon-name-part></tp:taxon-name></italic> sp. nov., frontal view.</p></caption><graphic xmlns:xlink="http://www.w3.org/1999/xlink" xlink:href="zookeys-1254-207_article-168429__-g002.jpg" position="float" orientation="portrait" xlink:type="simple" id="oo_1428341.jpg"><uri content-type="original_file" xlink:type="simple">https://binary.pensoft.net/fig/1428341</uri></graphic></fig><fig id="F3" position="float" orientation="portrait"><object-id xmlns:xlink="http://www.w3.org/1999/xlink" content-type="doi" xlink:type="simple">10.3897/zookeys.1254.168429.figure3</object-id><object-id xmlns:xlink="http://www.w3.org/1999/xlink" content-type="arpha" xlink:type="simple">D4060955-393A-5001-9F99-4F7A79C1E9D0</object-id><label>Figure 3.</label><caption><p>First metasomal tergites of the holotype female <italic><tp:taxon-name><tp:taxon-name-part taxon-name-part-type="genus" reg="Amazoboea">Amazoboea</tp:taxon-name-part> <tp:taxon-name-part taxon-name-part-type="species" reg="selva">selva</tp:taxon-name-part></tp:taxon-name></italic> sp. nov., dorsal view.</p></caption><graphic xmlns:xlink="http://www.w3.org/1999/xlink" xlink:href="zookeys-1254-207_article-168429__-g003.jpg" position="float" orientation="portrait" xlink:type="simple" id="oo_1428342.jpg"><uri content-type="original_file" xlink:type="simple">https://binary.pensoft.net/fig/1428342</uri></graphic></fig><fig id="F4" position="float" orientation="portrait"><object-id xmlns:xlink="http://www.w3.org/1999/xlink" content-type="doi" xlink:type="simple">10.3897/zookeys.1254.168429.figure4</object-id><object-id xmlns:xlink="http://www.w3.org/1999/xlink" content-type="arpha" xlink:type="simple">F63B4CB5-917A-5A43-B54F-259025E6DB13</object-id><label>Figure 4.</label><caption><p>Posterior mesosoma of the holotype female <italic><tp:taxon-name><tp:taxon-name-part taxon-name-part-type="genus" reg="Amazoboea">Amazoboea</tp:taxon-name-part> <tp:taxon-name-part taxon-name-part-type="species" reg="selva">selva</tp:taxon-name-part></tp:taxon-name></italic> sp. nov., lateral view.</p></caption><graphic xmlns:xlink="http://www.w3.org/1999/xlink" xlink:href="zookeys-1254-207_article-168429__-g004.jpg" position="float" orientation="portrait" xlink:type="simple" id="oo_1428343.jpg"><uri content-type="original_file" xlink:type="simple">https://binary.pensoft.net/fig/1428343</uri></graphic></fig></tp:treatment-sec></tp:taxon-treatment>
